# Supplementary material for: Novel Oleanolic Acid-Tryptamine and -Fluorotryptamine Amides: From Adaptogens to Agents Targeting In Vitro Cell Apoptosis
Source: Plants (Basel). 2021 Sep 30;10(10):2082. doi: 10.3390/plants10102082 (PMC8540097; doi:10.3390/plants10102082)
Supplement: Supplementary file 1 [file plants-10-02082-s001.zip]

Archive with 1 entries (1 files):
- plants-1380129-supplementary.pdf
